# Supplementary material for: Identification of Anticancer Target Combinations to Treat Pancreatic Cancer and Its Associated Cachexia Using Constraint-Based Modeling
Source: Molecules. 2025 Jul 30;30(15):3200. doi: 10.3390/molecules30153200 (PMC12348900; doi:10.3390/molecules30153200)
Supplement: Supplementary file 1 [file molecules-30-03200-s001.zip]

Archive with 5 entries (5 files):
- Supplementary-S1-PDAC.xlsx
- Supplementary-S2-PDAC-HT.xlsx
- Supplementary-S3-PDAC-CX.xlsx
- Supplementary-S4-PDAC-CX-HT.xlsx
- Supplementary-S5.xlsx
