# Supplementary material for: Identification of Anticancer Target Combinations to Treat Pancreatic Cancer and Its Associated Cachexia Using Constraint-Based Modeling
Source: Molecules. 2025 Jul 30;30(15):3200. doi: 10.3390/molecules30153200 (PMC12348900; doi:10.3390/molecules30153200)
Supplement: Supplementary file 1 [file molecules-30-03200-s001.zip › Supplementary-S5.xlsx]

## Sheet: TDAC-Single-Targets
			DMEM		HAM		HPLM		RPMI		VMH
Class	Gene	Pathway	CV	MD	CV	MD	CV	MD	CV	MD	CV	MD
Pentose	TKT	Thiamine Metabolic Pathways	0.8284	0.5097	0.5	0.408	1	0.4367	1	0.4112	0	0.2306
Phosphate	PRPS1L1	PRPP Biosynthesis	0.5	0.4821	0.5	0.4087	0.9248	0.409	1	0.4064	0	0.2115
Pathway	TALDO1	TALDO1 Deficiency: Failed Conversion of Fru(6)P, E4P to SH7P, GA3P	0.5	0.4625	0.5	0.4057	0.9248	0.451	1	0.4191	0	0.2435
	RPE	Pentose Phosphate Pathway in Senescent Cells	0.5	0.4262	0.9248	0.4163	0.9244	0.395	0.5	0.4288	0	0.2411
	RPIA	RPIA Deficiency: Failed Conversion of RU5P to R5P	0.5	0.406	0.5	0.399	0.9178	0.4416	0.5	0.4267	0	0.2427
Metabolism	COQ3	Ubiquinol-10 Biosynthesis	0.5	0.3557	1	0.4592	0.9248	0.4657	0.9802	0.3205	0	0.2044
of	COQ2	Metabolism of Cofactors	0.5	0.3557	1	0.4592	0.9248	0.4435	0.5	0.4433	0	0.2044
Cofactors	COQ7	Ubiquinol-10 Biosynthesis	0.5	0.3557	1	0.4592	0.9248	0.4388	0.9982	0.3708	0	0.2044
	DHFR	Serine and Glycine Biosynthesis	0	0.2157	0	0.192	1	0.4866	1	0.4363	0	0.203
Glycerophospholipid	CRLS1	Glycerolipids and Glycerophospholipids	0.5007	0.418	1	0.4637	0.9324	0.4861	1	0.4458	0.9982	0.3366
Biosynthetic	PGS1	Glycerophospholipid Biosynthetic Pathway	0.5003	0.397	0.5	0.4123	0	0.1944	1	0.4339	0.5	0.3981
Pathway	PTPMT1	Glycerophospholipid Biosynthetic Pathway	0.5003	0.3573	0.5	0.4295	0	0.2163	1	0.438	0.9119	0.3021
	PTDSS1	Glycerolipids and Glycerophospholipids	0	0.2239	0.2026	0.2395	0.884	0.3921	0.1903	0.2526	1	0.3711
Cholesterol	HMGCR	SREBF and MiR33 in Cholesterol and Lipid Homeostasis	0.5	0.4119	0.9727	0.3545	0.9245	0.4064	0.9978	0.327	0	0.198
Metabolism	MVD	Aspirin and MiRNAs	0.5	0.3489	0.5	0.4205	0.9043	0.4634	1	0.4459	0	0.209
	MVK	Cholesterol Biosynthesis	0.5	0.3489	0.5	0.4205	0.9248	0.4363	1	0.4459	0	0.209
	PMVK	Cholesterol Biosynthesis	0.5	0.3489	0.5	0.4205	0.9248	0.4363	1	0.4459	0	0.209
Metabolism	ADSL	Inosine-5'-phosphate Biosynthesis II	0.9986	0.4098	1	0.4573	0.9237	0.3863	1	0.4667	0	0.2021
of	DHODH	UMP Biosynthesis	0.7381	0.3528	0.5	0.4123	0.9242	0.4008	0.9988	0.381	0	0.2031
Nucleotides	APRT	Purine Metabolism and Related Disorders	0.5	0.5047	0.5	0.4169	0.9248	0.4846	1	0.4617	0	0.2008
	UMPS	UMP Biosynthesis	0.5	0.3538	1	0.454	0.5	0.3305	0.5	0.4353	0	0.2055
Inositol Phosphate	MIOX	Inositol Phosphate Metabolism	0	0.2099	0	0.1997	0	0.2064	0	0.2232	0.9248	0.3192
Metabolism	ISYNA1	Inositol Phosphate Metabolism	0	0.2007	0	0.1692	0	0.2328	0	0.187	0.998	0.3149
SLC-mediated	SLC29A2	Gemcitabine Pathway, Pharmacokinetics/Pharmacodynamics	0.9991	0.3883	0.5	0.4002	0.9248	0.49	0.5	0.4288	0.5	0.317
transmembrane transport	SLC25A11	Gluconeogenesis III	0.068	0.2341	0.068	0.2235	0.5	0.3108	0.9575	0.3176	0	0.2081
Sphingolipid Metabolism	SGMS1	Metabolism of Sphingolipids in ER and Golgi Apparatus	1	0.3957	0.5	0.4091	0.9993	0.3898	0.5	0.4414	0.9999	0.3492
Metformin Pathway	MLYCD	Leucine, Isoleucine and Valine Metabolism	0.5	0.3039	0.5	0.3363	0.9036	0.324	0.5	0.3403	0	0.2159

## Sheet: TDAC-CX-Signle-Targets
			DMEM		HAM		HPLM		RPMI		VMH
Class	Gene	Pathway	CV	MD	CV	MD	CV	MD	CV	MD	CV	MD
Metabolism of Water-soluble Vitamins and Cofactors	PDXK	Pyridoxal 5'-phosphate Salvage	0.9371	0.2406	0.8605	0.2733	0.1166	0.2322	0.0366	0.2317	0.7918	0.2504
	NAMPT	Caloric Restriction and Aging	0.8088	0.24	0	0.2249	0	0.2521	0	0.2373	0.3293	0.2532
	SLC52A2	Riboflavin and CoQ Disorders	0.7077	0.2526	0.9453	0.2403	0.7851	0.2436	0.9489	0.2344	0.8769	0.2513
	FLAD1	Flavin Biosynthesis	0.4461	0.2359	0.7772	0.2642	0	0.2545	0	0.2278	0	0.2212
	NMNAT2	NAD Metabolism in Oncogene-induced Senescence and Mitochondrial Dysfunction-associated Senescence	0	0.2566	0	0.2297	0	0.2357	0.5018	0.234	0	0.2453
Metabolism of Nucleotides	NT5M	NAD Metabolism	0.8181	0.2454	0.868	0.2405	0	0.2231	0.5564	0.2288	0.4542	0.2415
	AK4	Tenofovir/Adefovir Pathway, Pharmacokinetics	0.78	0.2408	0.9886	0.2408	0.9674	0.2396	0.905	0.2349	0.3736	0.244
	DCTPP1	Purine Nucleotides De Novo Biosynthesis	0.7255	0.2408	0	0.2188	0.6876	0.2385	0.8313	0.2362	0.6402	0.2491
	GSR	Cytosolic Sulfonation of Small Molecules	0.1592	0.2304	0.1592	0.2522	0.097	0.2256	0.097	0.218	0.4359	0.2518
Ketone Body Metabolism	OXCT1	Ketone Body Metabolism	0.9262	0.2427	0.9114	0.2604	0.9004	0.2432	0.2361	0.2292	0.7627	0.2463
Ketone Body Metabolism	HMGCLL1	Ketone Body Metabolism	0.5855	0.2427	0.4491	0.2395	0	0.2558	0	0.2612	0	0.2246
	HMGCS1	SREBF and MiR33 in Cholesterol and Lipid Homeostasis	0	0.2513	0.9435	0.2465	0	0.2477	0	0.2617	0	0.2452
Glutathione Conjugation	ANPEP	Glutathione Conjugation	0.6194	0.2447	0.1351	0.2436	0.8109	0.2408	0	0.2524	0.4094	0.2528
	GSS	Gamma-glutamyl Cycle For The Biosynthesis and Degradation of Glutathione, Including Diseases	0	0.2513	0.7427	0.249	0.6375	0.2423	0.9004	0.2369	0.8289	0.2509
Sildenafil Treatment	GUCY1A2-GUCY1B1	NO-dependent CFTR Activation (normal and CF); NO-dependent CFTR Activation (normal and CF)	0	0.2595	0.5482	0.2521	0	0.2502	0	0.2024	0.4699	0.2521
	PDE4B	Sildenafil Treatment	0	0.2249	0.2234	0.2363	0.751	0.251	0.8741	0.2335	0.2489	0.2524
Glycerophospholipid Biosynthesis	PIKFYVE	3-phosphoinositide Biosynthesis	0.8129	0.2648	0.9904	0.242	0.9811	0.2541	0	0.2206	0	0.2231
Sphingolipid Pathway	CERK	Modulation of PI3K-Akt-mTOR Signaling By Bioactive Sphingolipids	0.9088	0.239	0.8912	0.2449	0.7772	0.2381	0.8512	0.2349	0	0.2212
ATM Signaling in Development and Disease	RNF20-RNF40	ATM Signaling in Development and Disease, RHOBTB GTPase Cycle	0.9966	0.3456	0.9943	0.3654	1	0.3196	1	0.3643	0.9953	0.3493
Sulfur Amino Acid Metabolism	SLC25A10	Sulfur Amino Acid Metabolism	1	0.2565	1	0.2637	0.9378	0.2678	0.9378	0.2631	0	0.2141
Ethanol Effects on Histone Modifications	ADH1A-ADH1B-ADH1C	alcohol dehydrogenase 1B (class I), beta polypeptide; Regorafenib Pathway, Pharmacokinetics; Abacavir Pathway, Pharmacokinetics/Pharmacodynamics	0.9696	0.2612	0.5657	0.2389	1	0.2328	0.6237	0.2318	0.6602	0.2503
Fructose 2,6-bisphosphate Synthesis	PFKFB4	Fructose 2,6-bisphosphate Synthesis	0.8363	0.2389	0.5728	0.24	0	0.2127	0.2102	0.2325	0.8526	0.2501
Plasma lipoprotein clearance	HDLBP	Plasma Lipoprotein Assembly, Remodeling, and Clearance	0.5328	0.2404	0	0.215	0.1891	0.2379	0.471	0.2356	0.5807	0.2508
Abiraterone Pathway, Pharmacokinetics	SLCO2B1	Atenolol Pathway, Pharmacokinetics	0.3627	0.2734	0.3261	0.2726	0.2457	0.2586	0.3037	0.2567	0	0.2458
3-phosphoinositide Biosynthesis	PI4KA	D-myo-inositol (1,4,5)-trisphosphate Biosynthesis	0.121	0.2555	0	0.2142	0	0.2415	0	0.2206	0	0.2298
alpha-linolenic acid (ALA) metabolism	ACOT8	Docosahexaenoate Biosynthesis IV (4-desaturase, Mammals)	0	0.2229	0.4423	0.2331	0.9737	0.2531	0.2127	0.23	0.7334	0.2455
Bile Acid and Bile Salt Metabolism	ABCD3	Nuclear Receptors in Lipid Metabolism and Toxicity	0	0.2388	0	0.2514	0	0.2195	0	0.2506	0.5321	0.2514
Pyrophosphate hydrolysis	PPA2	Pyrophosphate Hydrolysis	0	0.2778	0.5635	0.2354	0.7529	0.2615	0	0.2369	0	0.2249
Ramipril Pathway, Pharmacokinetics	ABCG2	Uricosurics Pathway, Pharmacodynamics	0	0.2486	0.6918	0.2613	0.2195	0.2359	0	0.2458	0.6797	0.2462
Effects of PIP2 Hydrolysis	DGKI	Effects of PIP2 Hydrolysis	0	0.2512	0.8803	0.2481	0.9923	0.2407	0.6227	0.2361	0.9045	0.2497

## Sheet: Target Combination
PDAC			DMEM		HAM		HPLM		RPMI		VMH			PDAC-CX			DMEM		HAM		HPLM		RPMI		VMH
Targets	Reg_Status1	Reg_Status2	CV	MD	CV	MD	CV	MD	CV	MD	CV	MD		Targets	Reg_Status1	Reg_Status2	CV	MD	CV	MD	CV	MD	CV	MD	CV	MD
(CRLS1, CERK)	3	1	0.5003	0.3322	0.7778	0.2847	0.9967	0.3233	0.8326	0.3403	0.9993	0.3144		(CRLS1, CERK)	3	1	0.5902	0.2472	0.9979	0.269	0.915	0.2379	0.988	0.2615	0.8486	0.2552
(CRLS1, PIKFYVE)	3	1	1	0.3863	0.5	0.4044	1	0.4521	1	0.4374	0.8095	0.3548		(CRLS1, PIKFYVE)	3	1	0.9795	0.2627	0.6049	0.256	0.9864	0.2467	0.9882	0.2603	0.9914	0.2499
(CRLS1, RNF20^RNF40)	3	3	0.5	0.4018	0.5	0.4178	1	0.4389	1	0.454	0.5	0.3996		(CRLS1, RNF20^RNF40)	3	3	1	0.2884	1	0.3303	1	0.3169	1	0.3004	1	0.3018
(SGMS1, CERK)	3	1	0.9861	0.3575	0.5	0.4	1	0.463	0.5	0.3914	1	0.3182		(SGMS1, CERK)	3	1	0.9985	0.27	0.9928	0.254	0.9687	0.2374	0.9744	0.2647	0.9986	0.2733
(SGMS1, PIKFYVE)	3	1	0.9428	0.3434	0.5	0.3941	1	0.4551	0.5	0.3941	1	0.3449		(SGMS1, PIKFYVE)	3	1	0.9177	0.2627	0.8346	0.2422	0.2688	0.2388	0.6599	0.2343	0.7474	0.2475
(SGMS1, RNF20^RNF40)	3	3	1	0.4338	0.7001	0.4226	0.9248	0.4878	0.5	0.441	0.5	0.3825		(SGMS1, RNF20^RNF40)	3	3	1	0.3149	1	0.3604	1	0.3629	1	0.2969	1	0.2969
(SLC29A2, CERK)	3	1	1	0.4167	0.5	0.4231	0.9248	0.4255	0.9728	0.4289	0.9952	0.3309		(SLC29A2, CERK)	3	1	0.9827	0.2628	0.9988	0.2645	0.9437	0.2589	0.948	0.2474	0.9989	0.2553
(SLC29A2, PIKFYVE)	3	1	1	0.4632	1	0.4294	1	0.387	1	0.3903	0.9094	0.3471		(SLC29A2, PIKFYVE)	3	1	0.9945	0.257	0.9985	0.2678	0.9854	0.2748	0.9936	0.2491	0.3149	0.2366
(SLC29A2, RNF20^RNF40)	3	3	0.999	0.396	0.5	0.3565	0.8112	0.3857	0.5	0.377	0.5	0.2993		(SLC29A2, RNF20^RNF40)	3	3	1	0.3003	1	0.3332	1	0.3101	1	0.2836	1	0.3163
(ADSL, CERK)	3	1	0.5	0.3564	0.5	0.3974	1	0.4067	1	0.4229	0.5	0.286		(ADSL, CERK)	3	1	1	0.2465	1	0.2458	1	0.245	1	0.2345	0	0.2086
(ADSL, PIKFYVE)	3	1	0.5	0.3652	1	0.4317	1	0.4453	0.5	0.4144	0	0.2079		(ADSL, PIKFYVE)	3	1	0.9795	0.2414	0.9764	0.2435	0.9791	0.2503	1	0.2395	0.9564	0.2505
(ADSL, RNF20^RNF40)	3	3	0.5	0.4014	1	0.4693	0.9248	0.5199	0.5	0.4418	0	0.2067		(ADSL, RNF20^RNF40)	3	3	1	0.3142	1	0.3141	1	0.3244	1	0.2782	1	0.3174
(TKT, CERK)	3	1	0.5	0.3386	0.5	0.3758	1	0.4503	1	0.4025	0.5	0.2898		(TKT, CERK)	3	1	0.5684	0.239	0.9606	0.2412	1	0.239	0	0.2233	0.9897	0.253
(TKT, PIKFYVE)	3	1	0.5	0.3483	0.5	0.3933	1	0.4423	1	0.4223	0	0.2221		(TKT, PIKFYVE)	3	1	0.8848	0.2437	1	0.247	0.9835	0.2391	1	0.233	0.9299	0.2483
(TKT, RNF20^RNF40)	3	3	1	0.4055	0.5	0.409	0.9248	0.4645	0.5	0.4126	0	0.2387		(TKT, RNF20^RNF40)	3	3	1	0.2911	1	0.3099	1	0.255	1	0.2546	1	0.3255

## Sheet: Average-Target-Combination
Targets	PDAC: CV	PDAC: MD	PDAC-CX: CV	PDAC-CX: MD
(SLC29A2, RNF20-RNF40)	0.66204	0.3629	1	0.3087
(CRLS1, RNF20-RNF40)	0.7	0.42242	1	0.30756
(SGMS1, RNF20-RNF40)	0.72498	0.43354	1	0.3264
(SGMS1, CERK)	0.79722	0.38602	0.9866	0.25988
(CRLS1, CERK)	0.82134	0.31898	0.86794	0.25416
(CRLS1, PIKFYVE)	0.8619	0.407	0.91008	0.25512
(SLC29A2, CERK)	0.87856	0.40502	0.97442	0.25778
(SLC29A2, PIKFYVE)	0.98188	0.4034	0.85738	0.25706

## Sheet: Figure 4
PDAC	DMEM	HAM	HPLM	RPMI	VMH
Oxalosuccinate [m]	-42.3801	-41.8521	-42.2448	-42.4072	-41.9266
Thymidine [m]	-35.9304	-37.6099	-34.7069	-34.3819	-37.6143
Trans-Hexadec-2-Enoyl Coenzyme A [m]	-34.8066	-35.3021	-34.6038	-34.7088	-42.3269
Palmitoyl Coenzyme A [m]	-34.8066	-40.1257	-35.1245	-34.7088	-42.5022
5-Amino-1-(5-Phospho-D-Ribosyl) Imidazole-4-Carboxamide [e]	-7.74042	-8.00602	-7.40275	-7.33628	-7.71705
Adenosine 3,5-Bismonophosphate [c]	-6.04488	-4.48107	-5.8514	-5.34757	-5.77777
Estrone [c]	-5.42258	-3.74039	-3.91284	-4.84003	-4.48835
Uracil [c]	-5.10441	-6.27871	-5.47556	-5.55075	-6.07456
1-Acyl-Sn-Glycero-3-Phosphocholine [c]	-4.30167	-4.18283	-2.75946	-5.32581	-4.22732
Phosphatidyl Glycerol Phosphate [m]	-3.9408	-3.74286	-3.42795	-4.54822	-3.6864
Nicotinamide Adenine Dinucleotide Phosphate [r]	-3.25273	-4.79099	-4.14762	-4.19601	-3.90201
Cytidine-5'-Diphosphate-Diacylglycerol [m]	-3.10589	-4.6712	-4.11829	-3.87176	-3.22141
Pyruvate [c]	8.60819	7.2012	12.3418	11.3516	8.46192
Nicotinamide Adenine Dinucleotide [c]	9.12816	7.89486	12.1873	12.0415	8.82811
Nicotinamide Adenine Dinucleotide - Reduced [c]	9.12816	7.89486	12.1873	12.0415	8.82811
Ubiquinol-10 [c]	31.222	31.2514	31.4116	31.2749	41.9785
Ubiquinol-10 [e]	31.222	31.2514	31.4116	31.2749	41.9785
TNF-alpha [c]	32.631	32.4925	32.6456	32.5618	32.6058
IL-6 [c]	32.6539	32.5972	32.4904	32.5338	32.578
Oxaloacetate [c]	37.2788	37.8186	35.6032	38.0029	36.4035
Oxalate [c]	41.6012	36.3927	40.4339	39.3602	39.1194
(R)-Lactate [c]	45.0602	44.9494	45.1961	44.9577	45.0579

## Sheet: Figure 5
		DMEM	HAM	HPLM	RPMI	VMH
vf-Secretion	5-Amino-1- (5-Phospho-D-Ribosyl)Imidazole-4-Carboxamide	-7.74042	-8.00602	-7.40275	-7.33628	-7.71705
	2-Deoxyadenosine	-6.19736	-6.76223	-5.68099	-5.13778	-4.87854
	Ubiquinol	31.222	31.2514	31.4116	31.2749	41.9785
vb-Uptake	L-Glutamate	39.6985	39.5869	39.7127	39.5873	34.9746
	Phosphate	35.773	36.1061	34.1834	34.5118	34.3319

## Sheet: Figure 6
Metabolite	DMEM	HAM	HPLM	RPMI	VMH
Glutathione Disulfide [m]	-46.1661	-46.165	-46.1202	-46.0592	-46.1595
Glutathione Disulfide [c]	-44.4561	-44.4642	-44.4263	-44.3837	-44.6757
Cholate [c]	-44.1659	-44.1649	-44.1201	-44.0592	-43.6576
Cholate [e]	-44.1659	-44.1649	-44.1201	-44.0592	-43.4633
Deoxycholate [c]	-44.1659	-44.1649	-44.1201	-44.0592	-43.6576
Dopamine [c]	-43.9538	-43.9463	-43.8947	-43.8195	-42.9103
Prostaglandin E1 [e]	-41.2954	-41.3346	-41.3305	-41.3512	-41.8123
(R)-Lactate [c]	-40.6566	-40.8001	-42.855	-43.5865	-42.5748
2-Phospho-D-Glycerate [c]	-35.7037	-35.7013	-35.5378	-35.909	-10.0285
Phosphoenolpyruvate [c]	-35.7037	-35.7013	-35.5378	-35.909	-10.0285
3-Phospho-D-Glyceroyl Phosphate [c]	-35.7037	-35.7013	-35.5378	-35.909	-37.4527
3S-Hydroxy-Octanoyl Coenzyme A [m]	-6.82057	-7.00755	-5.40524	-7.09759	-5.89839
3-Oxo-Octanoyl Coenzyme A [m]	-6.82057	-7.00755	-5.40524	-7.09759	-5.89839
Cytidine-5'-Diphosphate [m]	-5.08147	-5.31909	-4.16976	-4.55521	-6.13027
D-Fructose 1,6-Bisphosphate [c]	5.81278	6.732	4.91023	5.50944	41.4439
(S)-Lactate [c]	10.4603	10.2189	10.1657	10.1959	9.98245
Titin-L-lysine [e]	24.4645	24.7644	24.5285	24.6701	24.5883
Actin-N-ubiquityllysine [c]	25.389	25.508	25.4813	25.506	25.5875
M_Titin_N_Ub_lysine[c]	25.5197	25.4132	25.4474	25.3528	25.511
Titin [c]	26.0866	26.125	26.0599	26.0519	26.1222
Titin-L-lysine [c]	26.0866	26.125	26.0599	26.0519	26.1222
Myosin-L-lysine [e]	28.3277	28.3328	28.3801	28.1893	28.1665
Myosin-N-ubiquityllysine [c]	29.8662	29.9747	29.7759	29.8597	29.9395
Peptide [c]	29.9959	30.0958	29.9143	29.9879	30.071
Peptide [e]	29.9959	30.0958	29.9143	29.9879	30.071
PolyUbiquitin-C [c]	29.9959	30.0958	29.9143	29.9879	30.071
Actin-L-lysine [e]	32.3039	32.2544	32.2142	32.2909	32.2529
Isocitric Acid [c]	32.7956	31.2892	32.9058	31.7212	35.9469
Coenzyme A [m]	34.5701	33.6553	33.9802	34.5517	34.1732
2-Oxoglutarate [c]	34.6513	33.9673	33.9546	34.2976	34.5823
L-Phenylalanine [c]	35.9269	35.6965	35.1264	35.6212	30.6111
2-Oxoglutarate [e]	37.6459	37.3066	37.6426	37.4366	34.5065
Hydrogen Peroxide [c]	37.78	36.0522	35.8813	35.2648	34.4511
Superoxide [c]	37.8013	34.8194	36.9014	34.1699	34.1944
Potassium [e]	38.9377	38.9654	38.4448	38.5888	38.1502
Hydrogen Peroxide [e]	39.8493	39.8493	39.8493	39.8493	39.8493
(R)-3-Hydroxybutyrate [e]	41.3672	41.3718	40.4418	40.9242	37.6181
(R)-Mevalonate [c]	42.0243	42.0859	41.9092	42.1172	41.5094
4-Methyl-2-Oxopentanoate [c]	43.4099	43.129	42.7977	43.0552	43.2697
4-Methyl-2-Oxopentanoate [m]	43.4099	43.129	42.7977	43.0552	43.2697
L-Leucine [m]	43.4099	43.129	42.7977	43.0552	43.2697
L-Phenylalanine [m]	44.4015	44.4073	44.407	44.4172	39.8547

## Sheet: Figure 7
	vf-vb	DMEM	HAM	HPLM	RPMI	VMH
vf-Secretion	Titin-L-lysine	24.4647	24.7644	24.5285	24.6709	24.5883
	Myosin-L-lysine	28.3277	28.3328	28.3801	28.1893	28.1665
	Peptide	29.9959	30.0958	29.9143	29.9879	30.071
	Actin_L_lysine	32.3039	32.2544	32.2142	32.2909	32.2529
vb-uptake	Phosphate	29.9959	30.0958	29.9144	29.9875	31.0349
	Glycine	36.1125	36.1854	36.4745	36.2036	40.038
	L-Alanine	37.6437	37.5697	37.6859	37.4381	39.7424
	L-Glutamate	38.976	39.0339	38.8281	39.0498	39.8631
	Hydrogen Peroxide	39.8493	39.8493	39.8493	39.8493	39.8631
